# Supplementary material for: Quality Indicators for Avalanche Victim Management and Rescue
Source: Int J Environ Res Public Health. 2021 Sep 11;18(18):9570. doi: 10.3390/ijerph18189570 (PMC8464975; doi:10.3390/ijerph18189570)
Supplement: Supplementary file 1 [file ijerph-18-09570-s001.zip]

Archive with 1 entries (1 files):
- ijerph-1329297-supplementary.pdf
